# Supplementary material for: Phenolic Composition of Brazilian BRS Carmem (Muscat Belly A × BRS Rúbea) Grapes: Evaluation of Their Potential Use as Bioingredients
Source: Foods. 2023 Jul 5;12(13):2608. doi: 10.3390/foods12132608 (PMC10341059; doi:10.3390/foods12132608)
Supplement: Supplementary file 1 [file foods-12-02608-s001.zip]

Archive with 1 entries (1 files):
- foods-2448122-SI.pdf
